# Supplementary material for: Seasonality, shelf life and storage atmosphere are main drivers of the microbiome and E. coli O157:H7 colonization of post-harvest lettuce cultivated in a major production area in California
Source: Environ Microbiome. 2021 Dec 20;16:25. doi: 10.1186/s40793-021-00393-y (PMC8686551; doi:10.1186/s40793-021-00393-y)
Supplement: Supplementary file 1 — Additional file 1: Table S1. Table of the relative abundance of bacterial decay species in the microbiome of all lettuce samples (A) before storage, (B) during storage at 6 °C, and (C) during storage at 24 °C. [file 40793_2021_393_MOESM1_ESM.xlsx]

## Sheet: S1a. Pre-storage
Table S1a. List of bacterial taxa with known potential to cause plant decay and their relative abundance1 in the pre-storage microbiome of processed lettuce harvested in the conventional and experimental field plots in 20182.
Bacterial taxa	SPRING-CONVENTIONAL FIELD												FALL-CONVENTIONAL FIELD												SPRING-EXPERIMENTAL FIELD												FALL-EXPERIMENTAL FIELD
	DA						TT						DA						TT						DA						TT						DA						TT
	Noninoculated			Inoculated			Noninoculated			Inoculated			Noninoculated			Inoculated			Noninoculated			Inoculated			Noninoculated			Inoculated			Noninoculated			Inoculated			Noninoculated			Inoculated			Noninoculated			Inoculated
Sample name3							CS8zTT1n	CS8zTT2n	CS8zTT3n							CF8zDA1i	CF8zDA2i	CF8zDA3i				CF8zTT1i	CF8zTT2i	CF8zTT3i	ES8zDA1n	ES8zDA2n	ES8zDA3n	ES8zDA1i	ES8zDA2i	ES8zDA3i	ES8zTT1n	ES8zTT2n	ES8zTT3n	ES8zTT1i	ES8zTT2i	ES8zTT3i	EF8zDA1n	EF8zDA2n	EF8zDA3n	EF8zDA1i	EF8zDA2i	EF8zDA3i
Pectobacteriaceae|Dickeya|dianthicola																		0.103														0.034	0.036			0.024
																0.103															0.035			0.024
Pectobacteriaceae|Pectobacterium|carotovorum																									0.055	0.021	0.19	0.06	0.184	0.024		0.073	0.134	0.078	0.06	0.092
																									0.0886667			0.0893333			0.1035			0.0766667
Pectobacteriaceae|Pectobacterium|wasabiae																0.794
																0.794
Pseudomonadaceae|Pseudomonas|marginalis							29.453	1.569	4.905																	0.563		0.028							0.038		0.049		0.023			0.03
							11.9757																		0.563			0.028						0.038			0.036			0.03
Pseudomonadaceae|Pseudomonas|viridiflava																									4.679	4.907	4.976	2.778	6.186	3.037				0.058	0.043	0.063	0.868	0.951	1.024	0.352	0.7	0.278
																									4.854			4.00033						0.0546667			0.947667			0.443333
Leuconostocaceae|Leuconostoc|pseudomesenteroides																								1.128
																						1.128
Enterobacteriaceae|Klebsiella|variicola																1.715
																1.715
1Relative abundance (RA) values in inoculated samples reflect that with EcO157 included in the total OTUs. Presence of a species is shown only for RA > 0.02% and means were calculated from these values. Individual replicate values and mean values are shown in green and blue font, respectively.
2None of the samples from lettuce harvested in the experimental field in 2017 harbored the bacterial species listed above or in the companion tables of decay species in microbiomes of lettuce stored at 6°C and 24°C, using a cutoff RA > 0.02%.
3Sample names are coded as follows: C or E (Conventional or Experimental field); F or S (Fall or Spring); 8 (2018); z (microbiome collected at T(0) ie pre-storage); DA or TT (cultivar Darkland or Triple Threat); 1, 2 or 3 (replicate sample number); and n (noninoculated lettuce sample, or otherwise, inoculated).

## Sheet: S1b. 6°C storage
Table S1b. List of bacterial taxa with known potential to cause plant decay and their relative abundance1 in the microbiome of cold-stored (6°C) samples of lettuce harvested in the conventional and experimental field plots.
Bacterial taxa	SPRING 2018-CONVENTIONAL FIELD												FALL 2018-CONVENTIONAL FIELD												SPRING 2018-EXPERIMENTAL FIELD												FALL 2018-EXPERIMENTAL FIELD												FALL 2017-EXPERIMENTAL FIELD2
	Cultivar DA						Cultivar TT						Cultivar DA						Cultivar TT						Cultivar DA						Cultivar TT						Cultivar DA						Cultivar TT						Cultivar DA
	Noninoculated			Inoculated			Noninoculated			Inoculated			Noninoculated			Inoculated			Noninoculated			Inoculated			Noninoculated			Inoculated			Noninoculated			Inoculated			Noninoculated			Inoculated			Noninoculated			Inoculated			Inoculated
Pectobacteriaceae|Dickeya|dianthicola																								CF86mTT3i
																								0.046
																			CF86eTT1n	CF86eTT2n	CF86eTT3n	CF86eTT1i	CF86eTT2i	CF86eTT3i
																			0.029	0.023	0.021	0.057	0.042	0.052
																			0.0243333			0.04925
Pectobacteriaceae|Dickeya|solani																																ES86eTT2n	ES86eTT3n			ES86eTT3i
																																0.023	0.037			0.026
																															0.03			0.026
Pectobacteriaceae|Pectobacterium|carotovorum				CS86mDA1i	CS86mDA2i											CF86mDA1i	CF86mDA2i	CF86mDA3i				CF86mTT1i	CF86mTT2i	CF86mTT3i
				0.064	0.031											0.029	0.044	0.038				0.022	0.069	0.22
	CS86eDA1n	CS86eDA2n	CS86eDA3n			CS86eDA3i										CF86eDA1i		CF86eDA3i	CF86eTT1n	CF86eTT2n	CF86eTT3n	CF86eTT1i	CF86eTT2i	CF86eTT3i	ES86eDA1n	ES86eDA2n	ES86eDA3n		ES86eDA2i		ES86eTT1n	ES86eTT2n	ES86eTT3n	ES86eTT1i	ES86eTT2i	ES86eTT3i
	0.063	0.034	0.027			0.101										0.033		0.029	0.125	0.092	0.093	0.244	0.197	0.207	0.026	0.029	0.025		0.028		0.134	0.149	0.149	0.115	0.115	0.123
	0.0413333			0.101												0.0346			0.103333			0.159833			0.0266667			0.028			0.144			0.117667
Pseudomonadaceae|Pseudomonas|marginalis				CS86mDA1i	CS86mDA2i					CS86mTT1i	CS86mTT2i					CF86mDA1i	CF86mDA2i	CF86mDA3i																			EF86mDA1n	EF86mDA2n	EF86mDA3n	EF86mDA1i	EF86mDA2i	EF86mDA3i							EF76mDA1i
				5.552	1.529					69.428	56.09					1.672	0.996	0.667																			0.3	0.251	0.288	0.144	0.758	0.341							0.3
	CS86eDA1n	CS86eDA2n	CS86eDA3n	CS86eDA1i	CS86eDA2i	CS86eDA3i	CS86eTT1n	CS86eTT2n	CS86eTT3n	CS86eTT1i	CS86eTT2i	CS86eTT3i	CF86eDA1n	CF86eDA2n	CF86eDA3n	CF86eDA1i	CF86eDA2i	CF86eDA3i							ES86eDA1n	ES86eDA2n	ES86eDA3n	ES86eDA1i	ES86eDA2i	ES86eDA3i							EF86eDA1n	EF86eDA2n	EF86eDA3n	EF86eDA1i	EF86eDA2i	EF86eDA3i							EF76eDA1i
	0.516	0.264	11.64	3.738	19.973	2.091	34.741	32.599	29.072	54.564	83.35	50.642	3.175	4.961	4.783	4.738	6.181	3.913							0.167	0.112	0.129	0.144	0.131	0.087							0.67	0.655	0.868	0.744	0.443	0.322							0.498
	4.14			6.5766			32.1373			62.8148			4.30633			3.02783									0.136			0.120667									0.505333			0.458667									0.3955
Pseudomonadaceae|Pseudomonas|viridiflava				CS86mDA1i	CS86mDA2i											CF86mDA1i	CF86mDA2i	CF86mDA3i																			EF86mDA1n	EF86mDA2n	EF86mDA3n	EF86mDA1i	EF86mDA2i	EF86mDA3i							EF76mDA1i
				0.376	0.54											0.24	0.03	0.288																			0.747	3.671	0.092	0.418	0.331	0.058							0.052
	CS86eDA1n	CS86eDA2n	CS86eDA3n	CS86eDA1i	CS86eDA2i	CS86eDA3i								CF86eDA2n	CF86eDA3n	CF86eDA1i	CF86eDA2i	CF86eDA3i							ES86eDA1n	ES86eDA2n	ES86eDA3n	ES86eDA1i	ES86eDA2i	ES86eDA3i							EF86eDA1n	EF86eDA2n	EF86eDA3n	EF86eDA1i	EF86eDA2i	EF86eDA3i							EF76eDA1i
	0.46	0.335	0.169	0.833	0.039	1.266								5.249	1.368	0.053	1.334	0.059							2.2	0.667	3.257	7.271	1.005	7.1							0.522	0.294	0.17	0.029	2.426	2.326							0.177
	0.321333			0.6108									3.3085			0.334									2.04133			5.12533									0.916			0.931333									0.09425
Leuconostocaceae|Leuconostoc|mesenteroides											CS86mTT2i
											0.273
								CS86eTT2n	CS86eTT3n	CS86eTT1i		CS86eTT3i										CF86eTT1i	CF86eTT2i	CF86eTT3i							ES86eTT1n	ES86eTT2n	ES86eTT3n	ES86eTT1i	ES86eTT2i	ES86eTT3i
								1.492	0.075	1.667		0.168										4.158	0.707	0.937							2.139	1.407	2.994	3.265	6.543	1.454
							0.7835			0.702667												1.934									2.18			3.754
1Relative abundance (RA) values in inoculated samples reflects that with EcO157 included in the total OTUs, which was below the cut-off of 0.02% in all cold-stored samples. Presence of a species is shown only for RA > 0.02% and means were calculated from these values. Individual replicate values and mean values are shown in green and blue font, respectively. When detected in samples at mid- and e…
2The fall 2017 experiment did not include noninoculated samples.
3Sample names are coded as follows: C or E (Conventional or Experimental field); F or S (Fall or Spring); 7 or 8 (2017 or 2018); 6 (storage at 6°C); m or e (microbiome collected at mid- or endpoint of storage); DA or TT (cultivar Darkland or Triple Threat); 1, 2 or 3 (replicate sample number); and n or i (noninoculated or inoculated lettuce sample).
[truncated: 1 more columns]

## Sheet: S1c. 24°C storage
Table S1c. List of bacterial taxa with known potential to cause plant decay and their relative abundance1 in the microbiome of lettuce harvested in the conventional field plots2 and stored in MAP under temperature abuse at 24°C.
Bacterial taxa	SPRING 2018-CONVENTIONAL FIELD												FALL 2018-CONVENTIONAL FIELD
	Cultivar DA						Cultivar TT						Cultivar DA						Cultivar TT
	Noninoculated			Inoculated			Noninoculated			Inoculated			Noninoculated			Inoculated			Noninoculated			Inoculated
Sample name3	CS824eDA1n	CS824eDA2n	CS824eDA3n	CS824eDA1i	CS824eDA2i	CS824eDA3i	CS824eTT1n	CS824eTT2n	CS824eTT3n	CS824eTT1i	CS824eTT2i	CS824eTT3i	CF824eDA1n	CF824eDA2n	CF824eDA3n	CF824eDA1i	CF824eDA2i	CF824eDA3i	CF824eTT1n	CF824eTT2n	CF824eTT3n	CF824eTT1i	CF824eTT2i	CF824eTT3i
Pectobacteriaceae|Dickeya|dianthicola																			0.034	0.027	0.026
																			0.029
Pectobacteriaceae|Pectobacterium|carotovorum	0.339	5.129	0.451	0.052	0.056	0.179							0.023	0.098	0.027			0.051	0.148	0.155	0.135	0.07	0.061	0.073
	1.973			0.0956667									0.0493333			0.051			0.146			0.068
Pseudomonadaceae|Pseudomonas|marginalis							12.965	6.969	68.473	1.452	4.105	5.461
							29.469			3.67267
Leuconostocaceae|Leuconostoc|mesenteroides	3.442	2.839	2.188	0.802	1.694	0.531		0.799		1.069	0.462		12.146	0.266	6.423	1.719	1.955	12.398				0.633	0.102	10.592
	2.823			1.009			0.799			0.7655			6.27833			5.35733						3.77567
Leuconostocaceae|Leuconostoc|kimchii										2.434
										2.434
Bacillaceae|Bacillus|altitudinis														0.071					0.078
													0.071						0.078
Enterobacteriaceae|Klebsiella|variicola													0.204	0.387	0.318	0.459	0.243	0.636	0.389	0.553	0.524	0.105	0.088	0.417
													0.303			0.446			0.488667			0.203333
1Relative abundance (RA) values in inoculated samples reflect that with EcO157 included in the total OTUs. Presence of a species is shown only for RA > 0.02% and means were calculated from these values. Individual replicate values and mean values are shown in green and blue font, respectively.
2None of the samples from lettuce harvested in the experimental field in 2017 and 2018 and stored at 24°C harbored the bacterial species listed above or those listed in the companion tables of decay species in microbiomes of lettuce prior to storage or stored at 6°C, using a cutoff RA > 0.02%.
3Sample names are coded as following: C (Conventional field); F or S (Fall or Spring); 8 (2018); 24 (storage at 24°C); e (microbiome collected at endpoint of storage); DA or TT (cultivar Darkland or Triple Threat); 1, 2 or 3 (replicate sample number); and n or i (noninoculated or inoculated lettuce sample).
