# Supplementary material for: Seasonality, shelf life and storage atmosphere are main drivers of the microbiome and E. coli O157:H7 colonization of post-harvest lettuce cultivated in a major production area in California
Source: Environ Microbiome. 2021 Dec 20;16:25. doi: 10.1186/s40793-021-00393-y (PMC8686551; doi:10.1186/s40793-021-00393-y)
Supplement: Supplementary file 5 — Additional file 5: Table S3. Table of lettuce samples with lowest and highest EcO157 survival during 6°C storage, in relation to species richness, decay rating, and relative abundance of various decay species. [file 40793_2021_393_MOESM5_ESM.xlsx]

## Sheet: Table S3
Table S3. Table of samples with the greatest and smallest change in the EcO157 population size during storage at 6°C compared with that at T(0), along with decay rating and relative abundance (RA) of decay species detected in the microbiome as detailed in Table S1B
Sample	ΔLog(CFU/g)1	Decay rating2	Species richness3	%Pm4	%Pv5	%Other6	Other decay species
ES86eTT2	-1.71628	8	91			6.54	L. mensenteroides
CS86eTT1	-1.68768	8	54	54.56		1.67	L. mensenteroides
CS86eDA1	-1.53383	1	92	3.74	0.83
CS86eDA2	-1.46239	0.5	73	19.97	0.04
ES86eTT1	-1.42388	8	100			3.27	L. mensenteroides
CS86eDA3	-1.37081	0.5	88	2.09	1.27
CS86eTT3	-1.14961	8	72	50.64
EF76eDA2	-1.05062	0	83	0.46	0.07
ES86eTT3	-1.03662	8	103			1.45	L. mensenteroides
ES86eDA2	-1.00222	1	65	0.13	1.01
CF86mTT2	7-0.222	3	88
EF86mTT3	-0.217778	7	30
EF86mTT2	-0.214905	7	27
EF86mTT1	-0.191357	6	29
CF86eTT3	-0.180896	8	106
CF86mDA1	-0.178998	2	95	1.67	0.24
CF86mDA2	-0.16917	3	94	1	0.03
CF86mDA3	-0.166573	3	99	0.67	0.29
CF86eTT1	-0.144107	8	108			4.16	L. mensenteroides
CF86eTT2	-0.11106	9	96
1Heatmap of change in EcO157 population size from value at T(0) ie post-processing and pre-storage. The ten values representing lowest survival (green; nearly all of them spring samples) and highest survival (brown; all of them fall samples) out of all inoculated samples across the five experiments (n = 49) are listed.
2Decay was rated visually on a scale from 1 - 10, with a value of 1 equivalent to approximately 10% of the leaf tissue showing deterioration
3Rarefied species richness based on a RA cut off value > 0.02%
4Relative abundance of P. marginalis in the microbiome based on a RA cut off value of 0.02%
5Relative abundance of P. viridiflava in the microbiome based on a RA cut off value of 0.02%
6Relative abundance in the microbiome of any other decay species present at RA > 1%
7ΔLog(CFU/g) data in blue font among highest EcO157 survival samples indicate those most significantly associated with highest EcO157 survival also by RP analysis (Fig. 7)
