# Supplementary material for: Seasonality, shelf life and storage atmosphere are main drivers of the microbiome and E. coli O157:H7 colonization of post-harvest lettuce cultivated in a major production area in California
Source: Environ Microbiome. 2021 Dec 20;16:25. doi: 10.1186/s40793-021-00393-y (PMC8686551; doi:10.1186/s40793-021-00393-y)
Supplement: Supplementary file 6 — Additional file 6: Table S4. Table of bacteria species forming the core microbiome of fall- vs spring-harvested lettuce, before and during storage at 6 °C and 24 °C. [file 40793_2021_393_MOESM6_ESM.xlsx]

## Sheet: Pre-storage Fall vs Spring-Core
Table S4. List of taxa at the species level and their relative abundance (RA) in the core microbiome1 of lettuce cultivars DA and TT combined, harvested in fall and spring and sampled after processing and prior to storage. Data represent the means computed from all samples at mid- and endpoint of storage after EcO157 was removed from the microbiomes.
Fall Pre-storage			Spring Pre-storage
Taxa	RA (%)			Taxa	RA (%)
Erwiniaceae	0.782115			Erwiniaceae_Pantoea	1.93075
Erwiniaceae_Pantoea	1.61881			Erwiniaceae_Pantoea_agglomerans	11.6232	13.554
Erwiniaceae_Pantoea_agglomerans	17.6564	20.0573		Pseudomonadaceae_Pseudomonas_fluorescens	5.73746	5.74
Pseudomonadaceae	0.198692			Rhodocyclaceae_Dechlorosoma_suillum	1.33	1.33258
Pseudomonadaceae_Pseudomonas	0.533577			Core		20.6214
Pseudomonadaceae_Pseudomonas_fluorescens	11.8491			Non-core		79.3786
Pseudomonadaceae_Pseudomonas_granadensis	0.907577
Pseudomonadaceae_Pseudomonas_koreensis	10.7586
Pseudomonadaceae_Pseudomonas_moraviensis	18.4819	42.7294
Propionibacteriaceae_Propionibacterium	2.64692	2.65
Core		65.4337
Non-core		34.5663
1Core microbiome: taxa present with RA > 0.02% in all samples, inoculated and noninoculated, in the category

## Sheet: 6C Fall vs Spring-Core
Table S4. List of taxa at the species level and their relative abundance (RA) in the core microbiome1 of lettuce cultivars DA and TT combined, harvested in fall and spring and sampled during storage at 6°C. Data represent the means computed from all samples at mid- and endpoint of storage.
Fall 6°C				Spring 6°C
Taxa	RA (%)		Taxa		RA (%)
Erwiniaceae	1.48741			Erwiniaceae	1.64204
Erwiniaceae_Pantoea	3.56978			Erwiniaceae_Pantoea	2.7185
Erwiniaceae_Pantoea_agglomerans	34.5851			Erwiniaceae_Pantoea_agglomerans	19.9986
Erwiniaceae_Pantoea_vagans	0.0752449			Erwiniaceae_Pantoea_vagans	0.0718571
Erwiniaceae_Erwinia_gerundensis	0.505429	40.2229		Erwiniaceae_Erwinia	1.19311
Pseudomonadaceae	0.182592			Erwiniaceae_Erwinia_persicina	4.71896
Pseudomonadaceae_Pseudomonas	0.504694			Erwiniaceae_Erwinia_billingiae	0.195607	30.5386
Pseudomonadaceae_Pseudomonas_fluorescens	11.8995			Pseudomonadaceae_Pseudomonas	0.519536
Pseudomonadaceae_Pseudomonas_granadensis	0.836082			Pseudomonadaceae_Pseudomonas_chlororaphis	0.172429
Pseudomonadaceae_Pseudomonas_koreensis	8.40424			Pseudomonadaceae_Pseudomonas_fluorescens	7.83236
Pseudomonadaceae_Pseudomonas_moraviensis	15.1253	36.9525		Pseudomonadaceae_Pseudomonas_granadensis	1.17721
Core		77.1754		Pseudomonadaceae_Pseudomonas_koreensis	7.26604
Non-core		22.8246		Pseudomonadaceae_Pseudomonas_moraviensis	13.138
				Pseudomonadaceae_Pseudomonas_putida	0.142929
				Pseudomonadaceae_Pseudomonas_simiae	0.922286
				Pseudomonadaceae_Pseudomonas_syringae	0.695929	31.8667
				Yersiniaceae	1.17711
				Yersiniaceae_Rahnella_aquatilis	5.67911	6.85621
				Core		69.2615
				Non-core		30.7385
1Core microbiome: taxa present with RA > 0.02% in all samples, inoculated and noninoculated, in the category

## Sheet: 24C Fall vs Spring-Core
Table S4. List of taxa at the species level and their relative abundance (RA) in the core microbiome1 of lettuce cultivar DA and TT combined, harvested in fall and spring harvested and sampled at the endpoint of storage at 24°C. Data represent the means computed from all samples at mid- and endpoint of storage.
Fall 24°C			Spring 24°C
Taxa	RA (%)			Taxa	RA (%)
BacillalesFamilyXII_Exiguobacterium_sibiricum	0.165455	0.165455		Enterobacteriaceae	1.48753
Enterobacteriaceae	1.02132			Enterobacteriaceae_Citrobacter_amalonaticus	0.0803529
Enterobacteriaceae_Enterobacter_cloacae	3.017			Enterobacteriaceae_Citrobacter_freundii	0.0722941
Enterobacteriaceae_Leclercia_adecarboxylata	9.05609	13.0944		Enterobacteriaceae_Enterobacter	1.02929
Erwiniaceae	1.94268			Enterobacteriaceae_Enterobacter_asburiae	0.0654706
Erwiniaceae_Erwinia	1.10218			Enterobacteriaceae_Enterobacter_cloacae	22.4588
Erwiniaceae_Erwinia_gerundensis	0.278			Enterobacteriaceae_Enterobacter_hormaechei	0.154824
Erwiniaceae_Erwinia_persicina	0.414273			Enterobacteriaceae_Klebsiella_michiganensis	0.0627647
Erwiniaceae_Pantoea	4.46891			Enterobacteriaceae_Leclercia_adecarboxylata	3.46347	28.8748
Erwiniaceae_Pantoea_agglomerans	40.7642			Erwiniaceae	2.24735
Erwiniaceae_Pantoea_rodasii	0.710545			Erwiniaceae_Erwinia	0.552412
Erwiniaceae_Pantoea_vagans	0.113955	49.7948		Erwiniaceae_Erwinia_billingiae	0.0687647
Pseudomonadaceae_Pseudomonas	0.140318			Erwiniaceae_Erwinia_gerundensis	0.109706
Pseudomonadaceae_Pseudomonas_fluorescens	1.91405			Erwiniaceae_Erwinia_persicina	1.39153
Pseudomonadaceae_Pseudomonas_granadensis	0.250455			Erwiniaceae_Pantoea	3.95235
Pseudomonadaceae_Pseudomonas_koreensis	2.18314			Erwiniaceae_Pantoea_agglomerans	21.313
Pseudomonadaceae_Pseudomonas_moraviensis	4.32136			Erwiniaceae_Pantoea_vagans	0.134353	29.7695
Pseudomonadaceae_Pseudomonas_putida	0.382909			Pseudomonadaceae_Pseudomonas_fluorescens	1.19747
Pseudomonadaceae_Pseudomonas_spp	0.169091	9.36132		Pseudomonadaceae_Pseudomonas_koreensis	1.88335
Core		72.416		Pseudomonadaceae_Pseudomonas_moraviensis	3.41053
Non-core		27.584		Pseudomonadaceae_Pseudomonas_spp	0.19	6.68135
				Yersiniaceae	0.349765
				Yersiniaceae_Rahnella_aquatilis	0.924706
				Yersiniaceae_Serratia	0.181412
				Yersiniaceae_Serratia_liquefaciens	1.68965	3.14553
				Core		68.4712
				Non-core		31.5288
1Core microbiome: taxa present with RA > 0.02% in all samples, inoculated and noninoculated, in the category
