# Supplementary material for: Seasonality, shelf life and storage atmosphere are main drivers of the microbiome and E. coli O157:H7 colonization of post-harvest lettuce cultivated in a major production area in California
Source: Environ Microbiome. 2021 Dec 20;16:25. doi: 10.1186/s40793-021-00393-y (PMC8686551; doi:10.1186/s40793-021-00393-y)
Supplement: Supplementary file 8 — Additional file 8: Table S5. Average relative abundance of bacteria species in the microbiomes of lettuce cultivars TT and DA by harvest season. [file 40793_2021_393_MOESM8_ESM.xlsx]

## Sheet: Taxa and mean RA
Table S5. List of bacterial taxa at the species and genus level and their relative abundance (%) in the microbiomes of lettuce cultivars DA and TT harvested in the fall and spring, and sampled at endpoint of storage at 6°C.
	AVG-allreps-end	AVG-allreps-end	AVG-allreps-end	AVG-allreps-end		AVG TT&DA-end	AVG TT&DA-end
Taxa at species level	FALL DA	FALL TT	SPRING DA	SPRING TT		FALL	SPRING
Pseudomonas fluorescens	14.5074	5.26769	13.3865	1.63245		9.88705	8.04295
Pseudomonas frederiksbergensis	0.424548	0.0263597	2.63969	0.0259129		0.225364	1.45138
Pseudomonas granadensis	0.915577	0.624505	2.00387	0.0772782		0.770179	1.12799
Pseudomonas koreensis	11.6834	2.63289	12.0085	1.707		7.15679	7.32531
Pseudomonas marginalis	2.33228	0.0918309	3.28097	16.974		1.21153	9.50869
Pseudomonas moraviensis	20.405	4.85966	22.9061	3.39444		12.6301	14.036
Pseudomonas rhodesiae	0.480704	9.49113	0.301819	0.0243292		4.99136	0.175666
Pseudomonas simiae	0.906214	0.0600395	1.45777	0.261292		0.482937	0.913846
Pseudomonas synxantha	2.11902	0.0632112	0.143298	0.00606924		1.09063	0.0809103
Pseudomonas syringae	1.09109	0.0989576	1.38529	0.124994		0.59481	0.812333
Pseudomonas veronii	0.579448	1.59385	0.13394	0.0419908		1.08744	0.0921426
Pseudomonas viridiflava	1.01548	0.0124552	2.06044	0.00189795		0.513722	1.12456
Pseudomonas spp. (other)	5.63407	1.5117	4.64977	1.16395		3.57237	3.06517
Pantoea agglomerans	26.1863	60.6609	24.2083	24.4148		43.4221	24.2796
Pantoea spp. (other)	0.545132	2.25282	0.767435	1.65817		1.39714	1.17903
Erwinia persicina	1.81327	1.00605	1.86854	11.9807		1.62139	6.49069
Erwinia spp. (other)	0.662863	3.17341	0.639794	1.62766		1.70974	1.07891
Enterobacter cloacae	0.0514088	0.199635	0.0966167	2.97344		0.120645	1.4068
Lelliottia amnigena	1.03244	0.672911	0.296541	1.14119		0.861505	0.71374
Rahnella aquatilis	0.90679	0.858477	0.940485	15.7701		0.892458	7.67784
Serratia liquefaciens	0.0231135	0.213132	0.0927745	7.13709		0.116351	3.30107
Duganella zoogloeoides	3.80313	0.00762768	2.11762	0.00474372		1.90538	1.15722
Leuconostoc mesenteroides	0.030925	0.454908	0.000386845	2.86794		0.242917	1.30382
other taxa	2.85031	4.16587	2.61358	4.98857		3.49609	3.65438
Taxa at genus level	FALL DA	FALL TT	SPR DA	SPR TT		FALL	SPRING
Pseudomonas spp.	62.0943	26.3343	66.358	25.4356		44.2143	47.7569
Pantoea spp.	26.7314	62.9137	24.9757	26.0729		44.8192	25.4586
Erwinia spp.	2.47614	4.17947	2.50834	13.6083		3.33113	7.5696
Enterobacter spp.	0.0514088	0.199635	0.0966167	2.97344		0.120645	1.4068
Lelliottia spp.	1.03244	0.672911	0.296541	1.14119		0.861505	0.71374
Rahnella spp.	0.90679	0.858477	0.940485	15.7701		0.892458	7.67784
Serratia spp.	0.0231135	0.213132	0.0927745	7.13709		0.116351	3.30107
Duganella spp.	3.80313	0.00762768	2.11762	0.00474372		1.90538	1.15722
Leuconostoc spp.	0.030925	0.454908	0.000386845	2.86794		0.242917	1.30382
other taxa	2.85031	4.16587	2.61358	4.98857		3.49609	3.65438
Taxa of lower relative abundance
Carnobacteriaceae Carnobacterium	0.319121	0.189941	0.000395271	0.474791		0.254531	0.21603
Enterobacteriaceae Cedecea	0.0359463	0.259974	0.0690233	0.499344		0.147064	0.264624
Enterobacteriaceae Cronobacter turicensis	0.0894059	0.757337	0.166545	0.513124		0.423371	0.324081
Enterobacter spp. (other)	0.0303698	0.181896	0.0685461	0.231494		0.100346	0.142605
Oxalobacteraceae Duganella phyllosphaerae	0.149477	0.000162113	0.276521	0.000532725		0.0748195	0.151072
Oxalobacteraceae Janthinobacterium	0.299823	0.0810172	0.0063824	0.00200067		0.19042	0.00439071
Pectobacteriaceae	0.0261709	0.190351	0.0798152	0.309735		0.108261	0.184324
Xanthomonadaceae Stenotrophomonas	0.581374	0.0228962	0.410394	0.0684035		0.302135	0.254943
Yersiniaceae Rouxiella	0.0114005	0.0371171	0.0797199	0.257639		0.024104	0.159014
Serratia spp. (other)	0.0531056	0.851752	0.0885053	0.611353		0.444531	0.3248
sum	1.53169	1.68357	1.07762	2.96842		1.60095	1.54207
